# Supplementary material for: The 6-Month Antibody Durability of Heterologous Convidecia Plus CoronaVac and Homologous CoronaVac Immunizations in People Aged 18–59 Years and over 60 Years Based on Two Randomized Controlled Trials in China
Source: Vaccines (Basel). 2023 Dec 4;11(12):1815. doi: 10.3390/vaccines11121815 (PMC10747853; doi:10.3390/vaccines11121815)
Supplement: Supplementary file 1 [file vaccines-11-01815-s001.zip]

Archive with 1 entries (1 files):
- vaccines-2664862-supplementary.pdf
